# Supplementary material for: Bidirectional Mendelian Randomization Analysis of the Causal Relationship Between Uterine Fibroids and Breast Cancer in East Asian Women
Source: Biomedicines. 2025 Oct 29;13(11):2654. doi: 10.3390/biomedicines13112654 (PMC12650747; doi:10.3390/biomedicines13112654)
Supplement: Supplementary file 1 [file biomedicines-13-02654-s001.zip]

Archive with 2 entries (2 files):
- Additional File S1.pdf
- STables.xlsx
