# Supplementary material for: Bidirectional Mendelian Randomization Analysis of the Causal Relationship Between Uterine Fibroids and Breast Cancer in East Asian Women
Source: Biomedicines. 2025 Oct 29;13(11):2654. doi: 10.3390/biomedicines13112654 (PMC12650747; doi:10.3390/biomedicines13112654)
Supplement: Supplementary file 1 [file biomedicines-13-02654-s001.zip › STables.xlsx]

## Sheet: STable1
	Supplementary Table S1 List of single-nucleotide polymorphisms used as instrumental variables in the Mendelian Randomization analysis.
	Exposure	SNP	Chr	Position	Nearby Gene	Effect Allele	Other Allele	Beta	SE	P-value	F
	Uterine fibroid	rs3820282	1	22468215	WNT4	T	C	0.170805	0.0138836	8.76129e-35	175.146
	Uterine fibroid	rs11692588	2	11684484	GREB1	G	A	0.121869	0.0139272	2.12592e-18	90.4454
	Uterine fibroid	rs11887109	2	100045184	REV1	G	A	0.0906215	0.0144568	3.64675e-10	45.45
	Uterine fibroid	rs10936599	3	169492101	MYNN	T	C	-0.0895186	0.0142376	3.22661e-10	45.123
	Uterine fibroid	rs1604744	4	70608872	SULT1B1	T	C	0.0950246	0.0144769	5.24255e-11	49.4958
	Uterine fibroid	rs6897196	5	1280938	TERT	G	A	0.0923701	0.0155784	3.0412e-09	48.4063
	Uterine fibroid	rs2024233	7	116917427	WNT2	A	G	0.0823867	0.0137818	2.26018e-09	40.6247
	Uterine fibroid	rs10098571	8	25389631	CDCA2;EBF2	A	G	-0.0896044	0.0139599	1.37459e-10	48.925
	Uterine fibroid	rs34017261	8	71233273	NCOA2	G	A	0.0783842	0.0138165	1.40146e-08	36.9087
	Uterine fibroid	rs79342925	10	105671683	STN1	T	C	0.321352	0.025833	1.59247e-35	196.902
	Uterine fibroid	rs73386635	11	202873	BET1L	G	A	-0.297617	0.0214035	5.90216e-44	221.657
	Uterine fibroid	rs2277339	12	57146069	PRIM1	G	T	-0.0982024	0.0170358	8.19144e-09	37.5224
	Uterine fibroid	rs17033114	12	103123339	IGF1;LINC00485	C	T	-0.158107	0.0161725	1.42311e-22	118.311
	Uterine fibroid	rs6563799	13	40736289	COG6;LINC00332	C	T	-0.0863329	0.0146024	3.37474e-09	40.1727
	Uterine fibroid	rs2306022	15	68628163	ITGA11	T	C	0.140027	0.0252214	2.82536e-08	35.7145
	Uterine fibroid	rs112251865	22	40665225	TNRC6B	T	C	0.113951	0.0142497	1.27768e-15	73.4004
	Breast cancer	rs1035142	2	202153078	FLACC1	G	T	-0.120151	0.0201663	2.55291e-09	78.721
	Breast cancer	rs2120596	3	150472390	SIAH2	A	G	-0.153275	0.0204944	7.49761e-14	125.704
	Breast cancer	rs10941678	5	44672783	LINC02224;MRPS30-DT	A	C	0.146872	0.0194402	4.18722e-14	126.981
	Breast cancer	rs75499227	5	56048635	C5orf67;LOC105378979	G	A	0.190992	0.0324753	4.07467e-09	76.677
	Breast cancer	rs6557160	6	151949582	CCDC170;ESR1	C	A	0.186532	0.022321	6.44669e-17	155.759
	Breast cancer	rs2912781	10	123336494	FGFR2	T	C	-0.183513	0.0191489	9.38619e-22	203.281
	Breast cancer	rs4784227	16	52599188	CASC16	T	C	0.254514	0.0229048	1.09866e-28	278.291

## Sheet: STable2
		Supplementary Table S2 Power calculation for MR analysis
		Exposure		Outcome		Number of IVs	Proportion of variance explained by the IVs on exposure	Odds ratio	Power (%)
		Trait	Sample size	Trait	Sample size
		Uterine fibroid from BBJ	80,208 (14,475 cases + 65,733 controls)	Breast cancer from CKB	45,386 (503 cases + 44,883 controls)	16	0.0162351	1.33	15
		Breast cancer from BBJ	79,550 (6,325 cases + 73,225 controls)	Uterine fibroid from CKB	45,427 (877 cases + 44,550 controls)	7	0.0131124	1.19	10
